# Supplementary material for: A genomic timescale of prokaryote evolution: insights into the origin of methanogenesis, phototrophy, and the colonization of land
Source: BMC Evol Biol. 2004 Nov 9;4:44. doi: 10.1186/1471-2148-4-44 (PMC533871; doi:10.1186/1471-2148-4-44)
Supplement: Additional File 1 — Complete time estimation analyses. Estimated times for each node and calibration for Eubacteria and Archaebacteria. The node numbers refer to additional files 1 (eubacteria) and 2 (archaebacteria). [file 1471-2148-4-44-S1.xls]

## Sheet: Sheet1
EUBACTERIA
		Node 54			Node 55			Node 56
Calibration (Ma)	rttm (Ma)	Time	St.Dev.	CI	Time	St.Dev.	CI	Time	St.Dev.	CI
2300	2500	32	19	13-84	831	138	584-1122	1150	159	845-1479
	3000	32	18	12-78	835	137	582-1113	1158	159	856-1465
	3500	31	18	13-79	837	133	599-1119	1160	153	977-1472
	4000	31	19	13-80	833	135	579-1112	1155	154	862-1457
	4500	30	18	12-76	809	135	550-1077	1123	156	810-1425
Average		31.2		13-79	829		579-886	1149.2		870-1460
2040-3080	2500	33	21	12-90	842	162	558-1194	1164	197	810-1596
	3000	32	20	12-85	844	164	553-1198	1171	197	813-1597
	3500	33	21	12-87	858	171	558-1228	1187	208	815-1630
	4000	34	22	13-90	877	167	583-1234	1215	201	862-1646
	4500	33	20	13-83	871	165	577-1218	1207	198	849-1624
Average		33		12-87	858.4		566-1214	1188.8		830-1619
2300 min	2500	36	23	14-95	918	166	616-1265	1269	197	895-1680
	3000	37	25	14-102	938	173	620-1305	1293	203	916-1716
	3500	36	23	13-98	918	166	626-1276	1272	192	921-1677
	4000	36	21	14-94	926	162	630-1261	1282	192	924-1677
	4500	36	23	14-100	934	168	627-1290	1292	198	923-1701
Average		36.2		14-98	926.8		624-1279	1281.6		916-1690
2700 min	2500	43	29	15-121	1051	185	705-1424	1444	211	1030-1860
	3000	42	28	15-115	1043	176	710-1387	1435	201	1043-1823
	3500	45	30	15-126	1060	176	704-1396	1455	200	1033-1826
	4000	42	28	15-112	1050	175	712-1403	1448	199	1055-1843
	4500	43	29	16-120	1051	173	730-1407	1445	196	1069-1841
Average		43		15-119	1051		712-1403	1445.4		1046-1839
TOTAL AVERAGE		35.85		14-96	916.3		620-1196	1266.25		915-1652
		Node 57			Node 58			Node 59
Calibration (Ma)	rttm (Ma)	Time	St.Dev.	CI	Time	St.Dev.	CI	Time	St.Dev.	CI
2300	2500	1403	167	1067-1737	294	80	168-482	641	136	411-951
	3000	1414	168	1082-1734	296	79	169-474	646	135	413-934
	3500	1415	162	1107-1739	295	79	171-479	645	134	421-943
	4000	1411	160	1101-1719	295	81	169-483	642	136	417-937
	4500	1374	164	1042-1687	282	76	160-458	616	130	392-903
Average		1403.4		1080-1723	292.4		167-475	638		411-934
2040-3080	2500	1420	218	1030-1901	299	90	160-510	649	155	393-999
	3000	1430	217	1042-1901	298	88	166-506	648	152	402-992
	3500	1449	230	1033-1938	303	91	165-512	659	161	399-1023
	4000	1480	222	1085-1951	308	89	174-515	673	154	422-1029
	4500	1474	220	1076-1934	307	89	170-519	670	154	416-1015
Average		1450.6		1053-1925	303		167-512	659.8		406-1012
2300 min	2500	1545	213	1141-1993	325	97	174-550	705	163	429-1070
	3000	1571	218	1165-2021	335	100	182-570	727	170	447-1108
	3500	1550	205	1174-1979	323	90	186-540	705	156	456-1061
	4000	1564	208	1170-1994	328	92	180-538	713	157	442-1058
	4500	1575	213	1178-2012	327	94	179-548	713	162	446-1078
Average		1561		1166-2000	327.6		180-549	712.6		444-1075
2700 min	2500	1753	221	1314-2181	378	113	200-645	813	187	491-1228
	3000	1745	209	1328-2149	371	108	204-622	802	178	499-1188
	3500	1765	207	1312-2140	380	103	212-607	819	171	510-1171
	4000	1760	206	1349-2163	376	107	211-603	812	177	513-1214
	4500	1755	205	1356-2157	374	107	213-639	809	176	522-1222
Average		1755.6		1332-2158	375.8		208-623	811		507-1205
TOTAL AVERAGE		1542.65		1158-1561	324.7		181-540	705.35		442-1057
		Node 60			Node 61			Node 62
Calibration (Ma)	rttm (Ma)	Time	St.Dev.	CI	Time	St.Dev.	CI	Time	St.Dev.	CI
2300	2500	1633	164	1295-1948	151	39	91-243	884	152	615-1194
	3000	1646	166	1306-1954	151	37	89-234	887	147	599-1189
	3500	1646	161	1332-1956	153	38	91-239	893	146	626-1194
	4000	1644	153	1338-1933	153	38	95-239	895	139	645-1188
	4500	1607	158	1283-1907	147	36	89-232	866	136	612-1154
Average		1635.2		1311-1940	151		91-237	885		619-1184
2040-3080	2500	1652	228	1256-2150	153	42	87-249	893	171	597-1267
	3000	1668	227	1264-2155	157	41	91-247	912	166	610-1259
	3500	1689	241	1258-2197	159	43	92-261	924	176	620-1307
	4000	1722	233	1316-2210	164	44	97-268	946	174	643-1324
	4500	1717	232	1302-2204	160	42	94-255	933	170	625-1297
Average		1689.6		1279-2183	158.6		92-256	921.6		619-1291
2300 min	2500	1799	216	1397-2257	171	46	100-276	986	176	667-1350
	3000	1821	221	1406-2276	171	48	95-280	989	186	649-1373
	3500	1804	210	1419-2239	168	43	98-265	978	172	669-1336
	4000	1823	212	1425-2257	171	45	98-277	992	174	671-1355
	4500	1834	217	1427-2274	175	45	102-277	1011	178	679-1374
Average		1816.2		1415-2261	171.2		99-275	991.2		667-1358
2700 min	2500	2033	215	1600-2444	199	51	118-317	1133	189	786-1521
	3000	2028	203	1619-2415	199	50	119-313	1136	179	804-1488
	3500	2044	202	1598-2414	198	49	116-305	1130	182	781-1483
	4000	2042	199	1640-2427	200	52	118-318	1137	186	797-1515
	4500	2036	200	1632-2420	195	50	113-309	1123	183	760-1484
Average		2036.6		1618-2424	198.2		117-312	1131.8		786-1498
TOTAL AVERAGE		1794.4		1406-2202	169.75		100-270	982.4		673-1333
		Node 63			Node 64			Node 65
Calibration (Ma)	rttm (Ma)	Time	St.Dev.	CI	Time	St.Dev.	CI	Time	St.Dev.	CI
2300	2500	1345	165	1031-1669	2073	128	1802-2315	957	142	664-1217
	3000	1352	165	1025-1672	2089	133	1816-2341	971	140	681-1224
	3500	1357	160	1052-1679	2088	129	1823-2339	962	138	683-1222
	4000	1359	149	1081-1663	2089	116	1849-2297	973	132	702-1218
	4500	1324	149	1040-1620	2062	119	1823-2287	953	129	698-1199
Average		1347.4		1046-1661	2080.2		1823-2316	963.2		686-1216
2040-3080	2500	1359	206	1002-1810	2099	232	1729-2617	979	168	674-1338
	3000	1381	203	1020-1813	2126	237	1738-2639	989	172	676-1352
	3500	1399	216	1026-1863	2149	246	1745-2661	995	174	674-1363
	4000	1427	211	1056-1873	2182	245	1768-2686	1022	177	697-1388
	4500	1417	209	1043-1855	2179	245	1768-2688	1011	171	706-1370
Average		1396.6		1029-1843	2147		1750-2126	999.2		685-1362
2300 min	2500	1490	201	1118-1913	2284	200	1940-2712	1068	169	748-1404
	3000	1498	212	1112-1933	2298	209	1927-2734	1065	164	755-1401
	3500	1487	198	1117-1899	2292	200	1943-2709	1063	168	743-1406
	4000	1506	199	1128-1914	2318	203	1954-2734	1080	167	763-1420
	4500	1524	205	1130-1940	2331	208	1956-2754	1098	170	781-1439
Average		1501		1121-1920	2304.6		1944-2729	1074.8		758-1414
2700 min	2500	1696	207	1295-2110	2557	166	2216-2876	1203	175	849-1535
	3000	1698	193	1324-2071	2561	156	2249-2863	1214	166	887-1532
	3500	1695	197	1299-2072	2565	163	2230-2875	1211	168	875-1524
	4000	1701	197	1317-2087	2568	156	2265-2872	1206	175	848-1528
	4500	1689	198	1293-2069	2565	159	2252-2874	1207	173	854-1528
Average		1695.8		1306-2082	2563.2		2242-2872	1208.2		863-1529
TOTAL AVERAGE		1485.2		1126-1877	2273.75		1940-2511	1061.35		748-1380
		Node 66			Node 67			Node 68
Calibration (Ma)	rttm (Ma)	Time	St.Dev.	CI	Time	St.Dev.	CI	Time	St.Dev.	CI
2300	2500	1913	140	1609-2162	2423	94	2250-2612	2642	88	2504-2835
	3000	1930	143	1611-2183	2443	103	2258-2666	2665	101	2513-2895
	3500	1924	142	1629-2184	2441	102	2262-2659	2663	100	2507-2895
	4000	1930	127	1659-2159	2438	86	2277-2613	2657	84	2514-2841
	4500	1907	127	1641-2140	2425	87	2265-2609	2649	83	2510-2836
Average		1920.8		1630-2166	2434		2262-2632	2655.2		2510-2860
2040-3080	2500	1942	226	1563-2438	2452	244	2097-2994	2669	260	2300-3248
	3000	1965	233	1570-2470	2485	252	2105-3022	2705	267	2304-3271
	3500	1984	240	1569-2477	2511	258	2112-3037	2736	274	2316-3291
	4000	2018	240	1605-2518	2540	259	2126-3063	2762	273	2326-3304
	4500	2013	240	1601-2508	2546	260	2124-3067	2774	275	2330-3311
Average		1984.4		1582-2482	2506.8		2113-3077	2729.2		2315-3285
2300 min	2500	2115	201	1752-2533	2663	197	2356-3089	2895	205	2581-3335
	3000	2123	206	1754-2555	2676	206	2348-3106	2908	214	2574-3348
	3500	2117	201	1751-2535	2679	198	2360-3096	2917	206	2585-3341
	4000	2143	203	1765-2560	2706	203	2363-3115	2942	210	2592-3357
	4500	2160	209	1779-2579	2717	206	2375-3135	2953	213	2601-3377
Average		2131.6		1760-2552	2688.2		2360-3108	2923		2587-3352
2700 min	2500	2366	175	2001-2697	2961	131	2720-3230	3205	123	2993-3467
	3000	2377	165	2046-2693	2968	128	2737-3231	3211	124	2994-3470
	3500	2376	173	2019-2702	2969	131	2730-3237	3214	125	2998-3473
	4000	2377	168	2032-2699	2973	128	2743-3239	3216	124	3000-3474
	4500	2376	170	2017-2698	2976	129	2741-3240	3222	124	3000-3475
Average		2374.4		2023-2698	2969.4		2734-3235	3213.6		2997-3472
TOTAL AVERAGE		2102.8		1749-2475	2649.6		2367-3013	2880.25		2602-3242
		Node 69			Node 70			Node 71
Calibration (Ma)	rttm (Ma)	Time	St.Dev.	CI	Time	St.Dev.	CI	Time	St.Dev.	CI
2300	2500	665	115	452-891	916	134	656-1166	2300	1	2299-2301
	3000	643	118	427-877	888	140	626-1156	2300	1	2299-2301
	3500	647	116	436-879	893	137	634-1153	2300	1	2299-1301
	4000	660	117	440-893	909	137	646-1167	2300	1	2299-2301
	4500	664	113	449-883	915	133	652-1159	2300	1	2299-2301
Average		655.8		441-885	904.2		643-1160	2300		2299-2301
2040-3080	2500	684	140	445-991	939	170	645-1308	2328	225	2049-2851
	3000	695	146	444-1010	955	179	644-1339	2361	234	2052-2887
	3500	692	143	443-1005	952	177	635-1325	2383	239	2054-2894
	4000	699	151	438-1019	962	185	636-1352	2407	242	2055-2921
	4500	702	146	451-1017	965	180	649-1347	2414	244	2058-2925
Average		694.4		444-1008	954.6		642-1334	2378.6		2054-2896
2300 min	2500	743	147	483-1058	1021	177	699-1390	2531	177	2307-2942
	3000	774	151	493-1083	1061	179	715-1418	2556	188	2309-2973
	3500	747	152	474-1064	1028	183	691-1401	2550	182	2309-2966
	4000	756	149	480-1063	1040	181	696-1406	2570	186	2311-2970
	4500	758	154	488-1084	1043	185	707-1423	2581	190	2312-2992
Average		755.6		484-1070	1038.6		702-1408	2557.6		2310-2969
2700 min	2500	863	149	578-1155	1183	172	843-1503	2835	104	2705-3085
	3000	872	155	583-1174	1193	178	844-1526	2841	106	2706-3089
	3500	858	155	558-1162	1179	180	816-1511	2838	106	2705-3088
	4000	869	152	583-1176	1191	176	852-1528	2844	107	2706-3099
	4500	858	156	559-1165	1176	180	820-1517	2843	107	2706-3092
Average		864		572-1166	1184.4		835-1517	2840.2		2706-3091
TOTAL AVERAGE		742.45		485-1032	1020.45		706-1355	2519.1		2342-2814
		Node 72			Node 73			Node 74
Calibration (Ma)	rttm (Ma)	Time	St.Dev.	CI	Time	St.Dev.	CI	Time	St.Dev.	CI
2300	2500	246	69	139-409	821	121	589-1065	1222	133	970-1481
	3000	243	69	136-406	810	121	570-1044	1207	133	927-1453
	3500	243	69	134-405	809	123	566-1051	1205	137	926-1467
	4000	239	66	138-390	805	119	577-1036	1203	131	945-1458
	4500	239	64	140-389	808	115	590-1040	1208	128	962-1463
Average		242		137-400	810.6		578-1047	1209		946-1464
2040-3080	2500	249	78	134-436	829	156	556-1178	1237	192	906-1669
	3000	255	79	137-449	848	161	565-1209	1263	200	922-1713
	3500	254	77	137-436	850	157	566-1193	1267	198	922-1698
	4000	259	78	142-442	864	163	589-1222	1285	205	936-1739
	4500	256	75	140-432	860	158	582-1198	1282	202	930-1717
Average		254.6		138-439	850.2		572-1200	1266.8		923-1707
2300 min	2500	275	83	151-474	915	159	632-1257	1361	189	1032-1771
	3000	284	85	158-486	939	161	655-1282	1393	194	1051-1804
	3500	278	84	153-476	926	163	640-1273	1375	197	1033-1803
	4000	278	83	152-474	927	160	641-1272	1380	191	1037-1794
	4500	282	84	158-481	934	161	651-1288	1389	198	1038-1817
Average		279.4		154-478	928.2		644-1274	1379.6		1038-1798
2700 min	2500	327	94	182-545	1063	157	764-1379	1572	176	1237-1926
	3000	327	96	179-554	1064	164	755-1398	1575	186	1224-1949
	3500	323	94	183-549	1059	157	764-1378	1567	178	1225-1934
	4000	328	97	178-560	1065	163	750-1395	1575	183	1219-1942
	4500	325	99	177-557	1059	168	740-1406	1566	189	1195-1942
Average		326		180-553	1062		755-1391	1571		1220-1939
TOTAL AVERAGE		275.5		152-468	912.75		637-1228	1356.6		1032-1727
		Node 75			Node 76			Node 77
Calibration (Ma)	rttm (Ma)	Time	St.Dev.	CI	Time	St.Dev.	CI	Time	St.Dev.	CI
2300	2500	2511	52	2432-2629	2764	98	2609-2980	114	53	49-253
	3000	2525	60	2437-2664	2792	113	2622-3049	118	54	51-253
	3500	2523	59	2434-2665	2790	112	2614-3043	116	49	51-243
	4000	2519	51	2436-2633	2782	95	2619-2985	113	49	52-244
	4500	2515	50	2435-2631	2776	92	2617-2980	115	52	52-249
Average		2518.6		2435-2644	2780.8		2616-3007	115.2		51-248
2040-3080	2500	2538	244	2214-3090	2791	273	2401-3388	120	57	52-273
	3000	2574	252	2217-3124	2828	279	2406-3413	121	56	52-260
	3500	2601	258	2226-3138	2862	286	2420-3433	114	49	51-239
	4000	2627	259	2231-3153	2888	284	2429-3442	123	55	54-266
	4500	2636	261	2237-3159	2902	286	2435-3448	118	51	52-253
Average		2595.2		2225-3133	2854.2		2418-3425	119.2		52-258
2300 min	2500	2757	191	2486-3179	3024	214	2689-3472	130	60	57-283
	3000	2774	200	2482-3205	3037	222	2687-3489	132	55	58-269
	3500	2778	193	2491-3197	3050	214	2694-3482	125	55	55-270
	4000	2801	197	2494-3204	3074	218	2704-3493	128	59	55-282
	4500	2812	201	2499-3229	3085	220	2713-3514	133	56	57-274
Average		2784.4		2490-3203	3054		2697-3490	129.6		56-276
2700 min	2500	3068	111	2896-3318	3339	126	3117-3599	153	70	66-333
	3000	3073	113	2896-3318	3344	127	3113-3602	155	70	65-337
	3500	3073	113	2897-3321	3347	128	3119-3608	151	68	66-332
	4000	3077	113	2900-3332	3350	127	3119-3606	157	72	65-342
	4500	3080	113	2901-3325	3357	126	3125-3607	150	68	66-324
Average		3074.2		2898-3323	3347.4		3119-3604	153.2		66-334
TOTAL AVERAGE		2743.1		2512-3076	3009.1		2713-3382	129.3		56-279
		Node 78			Node 79			Node 80
Calibration (Ma)	rttm (Ma)	Time	St.Dev.	CI	Time	St.Dev.	CI	Time	St.Dev.	CI
2300	2500	527	173	287-950	1675	170	1326-2005	2514	110	2317-2738
	3000	545	174	292-957	1698	181	1330-2035	2545	123	2334-2822
	3500	537	161	291-914	1695	172	1328-2000	2543	119	2334-2802
	4000	524	158	296-910	1676	169	1313-1980	2531	101	2346-2744
	4500	531	167	294-946	1680	170	1327-2003	2526	103	2339-2742
Average		532.8		292-935	1684.8		1325-2005	2531.8		2334-2770
2040-3080	2500	549	184	291-1003	1708	232	1302-2205	2546	256	2167-3108
	3000	556	185	292-991	1726	243	1277-2225	2577	263	2164-3126
	3500	532	164	292-926	1725	240	1290-2213	2603	268	2179-3146
	4000	564	180	303-999	1763	243	1321-2257	2632	268	2194-3162
	4500	548	171	297-958	1753	247	1293-2254	2642	270	2195-3169
Average		549.8		295-975	1735		1297-2231	2600		2180-3142
2300 min	2500	595	192	324-1070	1849	220	1431-2306	2757	208	2415-3200
	3000	603	179	330-1010	1865	217	1450-2306	2771	213	2422-3205
	3500	580	181	314-1026	1843	226	1396-2289	2773	209	2418-3198
	4000	588	190	318-1066	1865	225	1433-2315	2799	211	2435-3217
	4500	609	185	325-1037	1893	224	1455-2327	2816	212	2450-3242
Average		595		322-1042	1863		1433-2309	2783.2		2428-3212
2700 min	2500	688	217	372-1199	2069	211	1642-2468	3053	136	2806-3334
	3000	698	219	370-1224	2083	213	1644-2475	3060	137	2803-3331
	3500	682	213	373-1213	2073	207	1654-2472	3061	136	2810-3337
	4000	702	223	368-1251	2075	217	1603-2477	3063	137	2803-3338
	4500	681	211	377-1189	2072	212	1630-2465	3068	134	2818-3337
Average		690.2		372-1215	2074.4		1635-2471	3061		2808-3335
TOTAL AVERAGE		591.95		320-1042	1839.3		1423-2254	2744		2438-3115
		Node 81			Node 82			Node 83
Calibration (Ma)	rttm (Ma)	Time	St.Dev.	CI	Time	St.Dev.	CI	Time	St.Dev.	CI
2300	2500	1116	174	782-1466	470	103	284-683	619	124	386-871
	3000	1141	184	804-1540	480	102	300-697	631	123	408-884
	3500	1134	176	806-1503	472	100	297-683	622	121	407-866
	4000	1127	179	791-1483	479	99	304-684	630	119	413-868
	4500	1115	169	787-1449	474	96	297-677	623	116	405-856
Average		1126.6		794-1488	475		296-685	625		404-869
2040-3080	2500	1152	207	803-1612	487	112	292-735	641	137	397-938
	3000	1148	212	768-1602	484	113	294-728	636	138	399-931
	3500	1165	212	797-1632	491	114	294-741	647	140	398-947
	4000	1174	219	789-1640	491	116	296-744	647	141	402-945
	4500	1170	216	794-1635	489	115	290-733	644	141	396-937
Average		1161.8		790-1624	488.4		293-736	643		398-940
2300 min	2500	1234	213	846-1692	517	112	322-755	681	137	437-965
	3000	1238	210	854-1683	520	115	312-762	684	139	422-966
	3500	1216	212	841-1669	516	115	315-756	680	140	427-967
	4000	1259	216	867-1712	532	117	328-781	700	142	446-997
	4500	1275	216	871-1716	538	118	328-783	708	144	448-1000
Average		1244.4		856-1694	524.6		321-767	690.6		436-979
2700 min	2500	1404	222	986-1846	591	125	361-847	776	150	489-1074
	3000	1422	219	989-1853	607	124	384-865	796	148	523-1090
	3500	1416	230	988-1879	600	125	379-863	788	149	516-1089
	4000	1391	213	987-1827	591	122	372-852	776	146	508-1079
	4500	1415	225	1001-1877	600	129	369-868	788	154	505-1101
Average		1409.6		990-1856	597.8		373-859	784.8		508-1087
TOTAL AVERAGE		1235.6		858-1666	521.45		321-762	685.85		437-969
		Node 84			Node 85			Node 86
Calibration (Ma)	rttm (Ma)	Time	St.Dev.	CI	Time	St.Dev.	CI	Time	St.Dev.	CI
2300	2500	1377	165	1033-1684	219	96	97-464	1825	150	1507-2109
	3000	1402	165	1068-1724	225	102	100-486	1854	154	1547-2165
	3500	1390	160	1069-1701	219	97	99-469	1846	147	1545-2143
	4000	1398	156	1077-1689	228	100	101-484	1846	138	1563-2109
	4500	1386	152	1080-1668	221	95	100-467	1835	136	1568-2099
Average		1390.6		1065-1693	222.4		99-474	1841.2		1546-2125
2040-3080	2500	1418	204	1051-1861	238	106	101-509	1865	222	1497-2355
	3000	1418	210	1036-1859	224	100	100-467	1877	230	1481-2365
	3500	1442	214	1046-1886	237	107	101-508	1905	233	1500-2391
	4000	1449	216	1055-1895	233	108	101-506	1919	235	1510-2400
	4500	1443	218	1040-1888	227	101	97-485	1919	237	1492-2398
Average		1434		1046-1878	231.8		80-495	1897		1496-2382
2300 min	2500	1517	196	1141-1920	244	105	106-510	2006	199	1652-2424
	3000	1521	198	1132-1922	243	105	107-506	2014	201	1649-2436
	3500	1518	199	1133-1921	244	107	108-530	2009	205	1621-2433
	4000	1554	203	1164-1967	257	117	110-551	2050	206	1670-2467
	4500	1575	203	1187-1981	263	114	114-544	2073	206	1690-2485
Average		1537		1151-1942	250.2		109-528	2030.4		1656-2449
2700 min	2500	1711	195	1291-2073	285	124	120-602	2249	180	1867-2588
	3000	1739	190	1353-2103	303	138	127-660	2270	175	1920-2609
	3500	1732	190	1354-2103	293	130	128-617	2269	177	1921-2620
	4000	1712	188	1325-2070	286	123	126-592	2249	173	1897-2589
	4500	1729	198	1341-2113	296	136	125-649	2266	179	1909-2611
Average		1724.6		1333-2092	292.6		125-624	2260.6		1903-2603
TOTAL AVERAGE		1521.55		1149-1901	249.25		103-530	2007.3		1650-2390
		Node 87			Node 88			Node 89
Calibration (Ma)	rttm (Ma)	Time	St.Dev.	CI	Time	St.Dev.	CI	Time	St.Dev.	CI
2300	2500	1321	160	992-1621	94	39	42-190	483	117	287-738
	3000	1340	162	1023-1675	97	43	44-204	405	126	296-790
	3500	1331	158	1015-1632	94	41	42-197	484	120	292-754
	4000	1335	148	1049-1622	95	42	44-195	491	121	302-767
	4500	1327	145	1045-1612	95	40	44-196	488	116	308-764
Average		1330.8		1025-1632	95		43-196	470.2		297-763
2040-3080	2500	1343	199	989-1773	98	46	42-216	499	139	288-824
	3000	1363	199	1017-1794	99	45	43-211	504	134	296-818
	3500	1375	205	1012-1812	98	43	43-207	504	134	294-816
	4000	1393	207	1027-1837	101	46	44-219	515	138	301-835
	4500	1386	208	1019-1831	98	43	44-208	506	135	301-823
Average		1372		1013-1809	98.8		43-212	505.6		296-823
2300 min	2500	1450	186	1117-1832	102	42	46-209	527	129	322-815
	3000	1460	191	1110-1863	107	46	47-221	542	134	325-840
	3500	1452	202	1077-1874	105	47	46-229	537	142	315-874
	4000	1480	195	1120-1886	106	45	48-224	545	138	329-862
	4500	1510	195	1148-1911	111	50	49-239	563	144	334-890
Average		1470.4		1114-1873	106.2		47-224	542.8		325-856
2700 min	2500	1641	194	1271-2024	122	55	53-262	615	159	367-976
	3000	1656	193	1282-2042	127	59	54-281	625	163	364-1005
	3500	1661	202	1282-2066	127	61	53-284	629	168	368-1015
	4000	1630	188	1263-2006	119	51	53-244	601	148	364-939
	4500	1650	190	1279-2021	124	54	55-262	619	154	373-968
Average		1647.6		1275-2032	123.8		54-267	617.8		367-981
TOTAL AVERAGE		1455.2		1107-1837	105.95		47-225	534.1		249-856
		Node 90			Node 91			Node 92
Calibration (Ma)	rttm (Ma)	Time	St.Dev.	CI	Time	St.Dev.	CI	Time	St.Dev.	CI
2300	2500	192	42	123-287	5	3	1-12	91	26	52-154
	3000	194	44	126-297	5	3	1-12	93	28	53-162
	3500	193	43	124-294	5	3	1-12	92	27	51-155
	4000	193	42	128-287	5	3	1-12	92	27	53-154
	4500	192	41	126-284	5	3	1-12	92	26	52-152
Average		192.8		125-290	5		1-12	92		52-155
2040-3080	2500	196	48	122-309	6	3	1-13	94	29	51-164
	3000	197	49	121-311	6	3	1-13	94	30	51-167
	3500	198	48	122-309	6	3	1-13	95	29	52-165
	4000	202	48	127-317	6	3	1-13	97	30	53-169
	4500	200	48	125-315	6	3	1-13	95	29	53-166
Average		198.6		123-312	6		1-13	95		52-166
2300 min	2500	209	47	134-316	6	3	1-13	100	29	56-169
	3000	213	48	135-323	6	3	1-13	102	30	56-174
	3500	212	50	133-327	6	3	1-14	101	31	56-176
	4000	215	49	137-329	6	3	1-14	103	31	58-177
	4500	221	52	141-342	6	3	1-14	106	32	59-182
Average		214		136-327	6		1-14	102.4		57-176
2700 min	2500	244	57	155-378	7	4	2-16	119	36	65-206
	3000	246	57	156-377	7	4	2-16	120	37	65-208
	3500	245	57	154-376	7	4	2-16	119	37	66-207
	4000	239	53	153-361	7	6	2-15	115	34	64-197
	4500	243	55	156-371	7	6	2-15	118	35	66-200
Average		243.4		155-373	7		2-16	118.2		65-204
TOTAL AVERAGE		212.2		135-326	6		1-14	101.9		57-175
		Node 93			Node 94			Node 95
Calibration (Ma)	rttm (Ma)	Time	St.Dev.	CI	Time	St.Dev.	CI	Time	St.Dev.	CI
2300	2500	371	71	246-524	627	97	442-824	721	106	517-932
	3000	377	75	251-549	636	102	456-859	731	110	533-970
	3500	374	74	246-534	632	100	445-834	727	108	521-942
	4000	375	71	256-531	633	94	466-835	729	102	544-944
	4500	372	70	254-526	629	93	463-825	724	100	541-934
Average		373.8		251-533	631.4		454-835	726.4		531-944
2040-3080	2500	380	83	244-570	640	116	438-895	736	128	512-1016
	3000	382	85	245-573	645	119	443-906	742	130	518-1025
	3500	385	85	247-573	651	120	447-906	749	132	524-1030
	4000	392	84	252-584	662	119	459-923	762	131	538-1048
	4500	386	84	248-578	653	118	451-916	752	130	529-1036
Average		385		247-576	650.2		448-909	748.2		524-1031
2300 min	2500	406	81	269-581	685	111	488-918	789	121	571-1041
	3000	412	83	271-595	694	113	493-943	798	124	578-1065
	3500	410	88	265-612	692	121	481-959	796	132	562-1085
	4000	417	86	276-611	703	117	502-958	809	128	585-1085
	4500	428	88	283-624	720	119	509-976	827	130	596-1106
Average		414.6		273-605	698.8		495-951	803.8		578-1076
2700 min	2500	472	97	313-686	789	127	566-1060	905	137	659-1195
	3000	476	96	313-685	795	126	568-1061	913	136	661-1195
	3500	474	97	312-689	794	127	567-1064	912	137	662-1195
	4000	462	90	307-660	777	118	560-1029	892	128	653-1163
	4500	472	93	316-678	790	121	573-1042	907	130	671-1172
Average		471.2		312-680	789		567-1051	905.8		661-1184
TOTAL AVERAGE		411.15		271-599	692.35		491-937	796.05		574-1059
		Node 96			Node 97			Node 98
Calibration (Ma)	rttm (Ma)	Time	St.Dev.	CI	Time	St.Dev.	CI	Time	St.Dev.	CI
2300	2500	772	110	557-990	1245	146	946-1520	1574	155	1256-1864
	3000	784	114	576-1028	1265	151	981-1588	1597	158	1286-1931
	3500	778	112	563-998	1255	115	966-1535	1588	152	1274-1883
	4000	781	106	588-1002	1260	136	1004-1531	1592	141	1312-1862
	4500	776	104	587-992	1253	133	1000-1520	1583	139	1316-1849
Average		778.2		574-1002	1255.6		979-1539	1586.8		1289-1878
2040-3080	2500	788	134	552-1075	1270	188	946-1675	1602	210	1240-2057
	3000	796	136	563-1092	1285	188	967-1693	1622	213	1255-2082
	3500	803	138	567-1095	1297	192	963-1708	1639	219	1258-2092
	4000	816	137	580-1115	1315	193	976-1728	1659	219	1274-2115
	4500	806	134	570-1098	1305	191	973-1707	1653	219	1265-2116
Average		801.8		566-1095	1294.4		965-1702	1635		1258-2092
2300 min	2500	845	126	621-1106	1365	171	1061-1719	1727	190	1393-2125
	3000	855	129	623-1134	1379	175	1059-1751	1739	194	1382-2147
	3500	853	138	606-1150	1372	187	1026-1767	1730	206	1346-2163
	4000	866	133	632-1154	1397	180	1068-1775	1764	200	1401-2180
	4500	886	135	647-1173	1424	181	1086-1805	1793	199	1426-2199
Average		861		626-1143	1387.4		1060-1763	1750.6		1390-2163
2700 min	2500	968	142	711-1263	1549	181	1216-1909	1947	187	1583-2317
	3000	977	140	715-1264	1561	179	1217-1927	1962	185	1601-2331
	3500	976	143	717-1269	1566	186	1222-1942	1967	193	1601-2350
	4000	955	132	709-1235	1535	171	1204-1879	1937	180	1573-2294
	4500	971	134	725-1241	1558	174	1225-1896	1959	183	1597-2309
Average		969.4		715-1254	1553.8		1217-1911	1954.4		1591-2320
TOTAL AVERAGE		852.6		620-1124	1372.8		1055-1729	1731.7		1382-2113
		Node 99			Node 100			Node 101
Calibration (Ma)	rttm (Ma)	Time	St.Dev.	CI	Time	St.Dev.	CI	Time	St.Dev.	CI
2300	2500	1751	153	1436-2039	2262	122	2003-2501	2530	108	2334-2750
	3000	1776	156	1461-2098	2294	130	2051-2561	2561	120	2364-2835
	3500	1768	150	1458-2063	2289	124	2055-2557	2558	117	2365-2819
	4000	1769	139	1491-2034	2281	109	2065-2501	2548	99	2368-2755
	4500	1760	137	1494-2023	2272	109	2059-2499	2541	98	2360-2754
Average		1764.8		1468-2051	2279.6		2047-2524	2547.6		2358-2783
2040-3080	2500	1781	219	1413-2263	2298	240	1923-2827	2562	256	2183-3126
	3000	1802	224	1420-2286	2321	248	1921-2844	2592	263	2184-3146
	3500	1823	229	1425-2301	2351	251	1945-2870	2623	268	2202-3165
	4000	1842	230	1444-2317	2372	253	1944-2879	2648	268	2207-3176
	4500	1840	230	1430-2314	2379	253	1949-2883	2660	269	2215-3180
Average		1817.6		1426-2296	2344.2		1936-2861	2617		2198-3159
2300 min	2500	1921	197	1576-2334	2482	200	2152-2910	2772	206	2443-3206
	3000	1931	200	1568-2351	2493	204	2150-2916	2785	211	2441-3219
	3500	1923	209	1524-2359	2490	206	2127-2912	2788	207	2439-3210
	4000	1962	205	1585-2391	2527	205	2162-2941	2819	209	2459-3231
	4500	1989	205	1614-2405	2546	206	2179-2960	2834	211	2476-3249
Average		1945.2		1573-2368	2507.6		2154-2928	2799.6		2452-3223
2700 min	2500	2160	184	1796-2516	2763	149	2469-3059	3070	133	2822-3345
	3000	2175	180	1816-2532	2774	146	2490-3061	3078	133	2828-3347
	3500	2179	188	1822-2552	2776	148	2491-3068	3080	134	2827-3351
	4000	2152	178	1798-2503	2765	144	2486-3050	3078	132	2828-3343
	4500	2173	181	1813-2521	2778	147	2494-3065	3087	132	2845-3352
Average		2167.8		1809-2525	2771.2		2486-3061	3078.6		2830-3348
TOTAL AVERAGE		1923.85		1569-2310	2475.65		2156-2844	2760.7		2460-3128
		Node 102			Node 103			Node 104
Calibration (Ma)	rttm (Ma)	Time	St.Dev.	CI	Time	St.Dev.	CI	Time	St.Dev.	CI
2300	2500	2721	106	2548-2951	2805	109	2627-3038	2889	115	2704-3140
	3000	2752	121	2564-3029	2835	125	2645-3118	2921	132	2718-3219
	3500	2750	120	2560-3016	2834	125	2638-3108	2920	131	2712-3211
	4000	2741	102	2566-2957	2825	106	2642-3055	2912	113	2717-3157
	4500	2734	99	2560-2951	2818	103	2638-3047	2905	109	2715-3145
Average		2739.6		2560-2981	2823.4		2638-3073	2909.4		2713-3174
2040-3080	2500	2750	271	2353-3339	2832	279	2425-3436	2915	287	2495-3536
	3000	2785	277	2358-3362	2868	284	2429-3456	2953	292	2499-3557
	3500	2818	283	2376-3383	2903	291	2446-3481	2990	299	2520-3580
	4000	2844	282	2385-3393	2930	289	2458-3489	3017	297	2528-3586
	4500	2859	284	2391-3401	2945	292	2463-3500	3033	299	2536-3593
Average		2811.2		2373-3376	2895.6		2444-3472	2981.6		2516-3570
2300 min	2500	2977	214	2633-3427	3065	218	2715-3520	3154	224	2792-3619
	3000	2990	221	2631-3437	3078	227	2708-3533	3167	232	2787-3630
	3500	3002	214	2639-3433	3093	219	2720-3533	3185	224	2799-3627
	4000	3027	217	2653-3447	3117	222	2730-3547	3208	228	2808-3641
	4500	3039	220	2665-3463	3128	224	2742-3561	3218	229	2821-3653
Average		3007		2644-3441	3096.2		2723-3539	3186.4		2801-3634
2700 min	2500	3286	130	3053-3555	3379	131	3142-3647	3471	133	3227-3739
	3000	3292	131	3051-3553	3385	132	3139-3649	3477	134	3226-3741
	3500	3295	131	3057-3556	3388	133	3147-3649	3480	134	3233-3741
	4000	3297	130	3056-3554	3391	132	3144-3651	3483	133	3230-3742
	4500	3304	129	3065-3560	3398	131	3153-3653	3491	133	3240-3743
Average		3294.8		3056-3556	3388.2		3145-3650	3480.4		3231-3741
TOTAL AVERAGE		2963.15		2658-3339	3050.85		2738-3434	3139.45		2815-3530
		Node 105			Node 106
Calibration (Ma)	rttm (Ma)	Time	St.Dev.	CI	Time	St.Dev.	CI
2300	2500	3319	164	3044-3686	3639	209	3277-4099
	3000	3362	183	3067-3772	3690	229	3309-4201
	3500	3363	182	3053-3766	3696	226	3300-4200
	4000	3361	167	3069-3723	3709	221	3319-4202
	4500	3353	160	3066-3699	3699	210	3330-4152
Average		3351.6		3060-3729	3686.6		3307-4171
2040-3080	2500	3339	334	2828-4038	3652	370	3060-4412
	3000	3385	338	2836-4057	3705	373	3077-4426
	3500	3431	344	2866-4081	3758	377	3119-4448
	4000	3462	342	2874-4092	3794	374	3130-4452
	4500	3482	344	2884-4100	3817	375	3143-4454
Average		3419.8		2858-4074	3745.2		3106-4438
2300 min	2500	3604	260	3158-4110	3931	287	3409-4452
	3000	3619	270	3146-4125	3945	295	3401-4459
	3500	3648	261	3172-4129	3983	287	3440-4467
	4000	3671	263	3188-4139	4010	287	3452-4471
	4500	3679	264	3198-4147	4016	286	3467-4472
Average		3644.2		3172-4130	3977		3434-4464
2700 min	2500	3932	154	3619-4209	4246	166	3885-4487
	3000	3937	155	3629-4219	4250	164	3891-4487
	3500	3942	154	3634-4217	4256	161	3896-4489
	4000	3948	154	3632-4223	4267	160	3907-4489
	4500	3957	151	3650-4222	4274	156	3921-4491
Average		3943.2		3633-4218	4258.6		3900-4489
TOTAL AVERAGE		3589.7		3181-4038	3916.85		3437-4391
ARCHAEBACTERIA
		Node 18			Node 19			Node 20
Calibration (Ma)	rttm (Ma)	Time	St.Dev.	CI	Time	St.Dev.	CI	Time	St.Dev.	CI
1609	2500	1547	227	1034-1914	3167	200	2709-3470	3668	214	3136-3956
	3000	1547	235	1034-1928	3175	196	2714-3464	3680	200	3178-3952
	3500	1519	236	1004-1913	3141	225	2599-3464	3642	249	3003-3949
	4000	1531	245	985-1925	3178	196	2735-3471	3691	204	3190-3957
	4500	1540	239	1014-1923	3182	209	2635-3469	3691	227	3031-3955
Average		1536.8		1014-1921	3168.6		2678-3468	3674.4		3108-3954
1489-1729	2500	1523	232	1013-1910	3132	222	2612-3468	3632	248	3010-3959
	3000	1534	239	994-1925	3155	210	2671-3472	3660	225	3115-3961
	3500	1532	244	982-1925	3167	206	2678-3472	3677	220	3122-3966
	4000	1552	234	1026-1929	3191	192	2738-3475	3702	201	3189-3966
	4500	1548	238	1018-1936	3198	188	2745-3475	3714	196	3212-3969
Average		1537.8		1007-1925	3168.6		2689-3472	3677		3130-3964
1174-1222	2500	1323	221	859-1724	2925	242	2377-3308	3451	271	2792-3831
	3000	1327	229	849-1755	2931	252	2341-3324	3462	283	2765-3825
	3500	1335	222	892-1737	2967	225	2447-3328	3508	243	2906-3844
	4000	1336	225	889-1754	2983	210	2510-3324	3534	217	3013-3847
	4500	1341	226	894-1761	2995	209	2519-3333	3546	216	3026-3846
Average		1332.4		877-1746	2960.2		2439-3323	3500.2		2900-3839
TOTAL AVERAGE		1469		966-1864	3099.13		2602-3554	3617.2		3046-3919
		Node 21			Node 22			Node 23
Calibration (Ma)	rttm (Ma)	Time	St.Dev.	CI	Time	St.Dev.	CI	Time	St.Dev.	CI
1609	2500	801	84	622-946	1609	1	1608-1610	3957	245	3339-4267
	3000	802	84	621-947	1609	1	1608-1610	3970	229	3402-4264
	3500	804	84	620-951	1609	1	1608-1610	3927	286	3187-4264
	4000	803	83	629-948	1609	1	1608-1610	3985	234	3404-4270
	4500	801	82	626-945	1609	1	1608-1610	3985	261	3219-4271
Average		802.2		624-947	1609		1608-1611	3964.8		3310-4267
1489-1729	2500	783	88	606-953	1571	63	1492-1712	3924	285	3214-4275
	3000	783	91	601-959	1571	63	1492-1711	3956	257	3324-4277
	3500	780	90	599-953	1572	63	1492-1712	3976	251	3337-4282
	4000	778	89	597-946	1571	63	1492-1711	4004	229	3408-4280
	4500	777	88	596-948	1572	64	1492-1711	4019	223	3443-4283
Average		780.2		600-952	1571.4		1492-1711	3975.8		3345-4279
1174-1222	2500	558	55	446-665	1196	14	1175-1220	3808	323	3025-4224
	3000	559	55	449-667	1196	14	1175-1220	3824	334	2987-4228
	3500	557	54	447-661	1196	14	1175-1221	3880	286	3158-4229
	4000	553	53	449-657	1196	14	1175-1220	3911	254	3283-4232
	4500	555	54	445-657	1195	14	1173-1221	3926	252	3295-4233
Average		556.4		447-661	1195.8		1175-1220	3869.8		3150-4229
TOTAL AVERAGE		712.933		557-853	1458.73		1425-1514	3936.8		3268-4258
		Node 24			Node 25			Node 26
Calibration (Ma)	rttm (Ma)	Time	St.Dev.	CI	Time	St.Dev.	CI	Time	St.Dev.	CI
1609	2500	423	197	146-895	870	348	336-1656	3215	220	2700-3572
	3000	426	201	149-916	878	357	340-1702	3226	219	2717-3571
	3500	403	181	146-841	834	322	334-1564	3178	258	2534-3554
	4000	432	202	151-919	888	355	351-1697	3238	224	2729-3592
	4500	410	186	145-850	849	332	332-1601	3223	237	2599-3573
Average		418.8		147-884	863.8		339-1644	3216		2656-3572
1489-1729	2500	429	196	153-901	880	341	355-1655	3203	250	2618-3586
	3000	441	203	150-933	905	356	343-1693	3232	237	2687-3598
	3500	430	195	153-902	888	343	353-1644	3246	232	2702-3599
	4000	426	195	148-901	880	346	341-1678	3260	219	2746-3599
	4500	436	203	151-929	900	356	350-1703	3282	214	2787-3617
Average		432.4		151-913	890.6		348-1675	3244.6		2708-3600
1174-1222	2500	336	146	137-703	709	272	313-1359	3078	277	2456-3506
	3000	340	146	139-696	718	271	322-1371	3091	291	2389-3516
	3500	337	142	142-694	714	265	324-1344	3132	255	2523-3517
	4000	341	148	143-705	720	275	325-1363	3155	237	2619-3535
	4500	338	145	143-701	715	269	329-1355	3165	233	2624-3527
Average		338.4		141-700	715.2		323-1358	3124.2		2522-3520
TOTAL AVERAGE		396.533		146-832	823.2		337-1559	3194.93		2629-3564
		Node 27			Node 28			Node 29
Calibration (Ma)	rttm (Ma)	Time	St.Dev.	CI	Time	St.Dev.	CI	Time	St.Dev.	CI
1609	2500	3447	228	2899-3792	564	251	240-1208	273	84	126-448
	3000	3459	223	2933-3790	581	287	239-1335	283	85	128-462
	3500	3412	270	2722-3784	562	265	228-1239	275	84	123-451
	4000	3472	229	2936-3809	578	284	236-1344	281	84	130-454
	4500	3460	247	2785-3795	570	267	234-1253	277	84	121-450
Average		3450		2855-3794	571		235-1276	277.8		126-453
1489-1729	2500	3434	263	2803-3810	601	305	241-1400	277	85	133-459
	3000	3464	245	2890-3821	594	273	250-1288	285	84	135-459
	3500	3479	240	2900-3826	600	288	245-1349	284	86	131-466
	4000	3497	224	2956-3826	561	247	240-1181	280	83	132-450
	4500	3518	219	2989-3838	594	283	251-1349	284	84	137-461
Average		3478.4		2908-3824	590		245-1313	282		134-459
1174-1222	2500	3326	296	2644-3754	463	196	231-998	231	72	117-389
	3000	3340	311	2583-3765	464	190	229-977	233	70	116-382
	3500	3386	270	2720-3770	463	179	234-923	232	70	117-386
	4000	3413	246	2839-3782	465	192	240-967	235	71	117-390
	4500	3425	242	2844-3771	454	174	241-924	232	69	121-384
Average		3378		2726-3768	461.8		235-958	232.6		118-386
TOTAL AVERAGE		3435.47		2830-3795	540.933		238-1182	264.133		126-433
		Node 30			Node 31			Node 32
Calibration (Ma)	rttm (Ma)	Time	St.Dev.	CI	Time	St.Dev.	CI	Time	St.Dev.	CI
1609	2500	2733	247	2217-3183	3169	229	2669-3564	3626	234	3058-3955
	3000	2752	270	2169-3230	3182	243	2639-3584	3637	224	3101-3951
	3500	2708	291	2024-3191	3135	278	2465-3557	3590	276	2874-3946
	4000	2758	275	2171-3243	3191	249	2646-3603	3650	229	3104-3965
	4500	2744	278	2095-3191	3179	257	2535-3569	3642	254	2931-3959
Average		2739		2135-3208	3171.2		2591-3575	3629		3014-3955
1489-1729	2500	2742	277	2161-3239	3166	265	2567-3798	3607	273	2944-3973
	3000	2771	265	2203-3230	3195	251	2630-3603	3637	250	3042-3981
	3500	2780	268	2202-3247	3211	249	2633-3607	3655	245	3053-3984
	4000	2774	259	2211-3225	3214	238	2677-3600	3677	226	3111-3984
	4500	2807	253	2266-3260	3243	231	2720-3629	3696	221	3144-3992
Average		2774.8		2209-3240	3205.8		2645-3647	3654.4		3059-3983
1174-1222	2500	2588	278	2002-3083	3039	285	2405-3499	3510	311	2775-3934
	3000	2600	291	1948-3094	3051	300	2342-3512	3525	324	2723-3944
	3500	2631	272	2031-3108	3093	267	2464-3517	3575	281	2876-3954
	4000	2654	261	2088-3118	3118	249	2557-3524	3604	253	3002-3957
	4500	2654	251	2116-3109	3124	244	2579-3518	3618	250	3002-3953
Average		2625.4		2037-3102	3085		2469-3514	3566.4		2876-3948
TOTAL AVERAGE		2713.07		2127-3183	3154		2568-3579	3616.6		2983-3962
		Node 33			Node 34
Calibration (Ma)	rttm (Ma)	Time	St.Dev.	CI	Time	St.Dev.	CI
1609	2500	3833	246	3219-4159	4149	266	3477-4472
	3000	3846	231	3282-4157	4164	247	3550-4469
	3500	3798	288	3049-4153	4117	310	3310-4472
	4000	3860	236	3285-4163	4182	253	3549-4477
	4500	3855	264	3096-4163	4182	283	3349-4477
Average		3838.4		3186-4159	4158.8		3447-4473
1489-1729	2500	3808	287	3096-4175	4119	310	3341-4486
	3000	3840	261	3205-4180	4153	279	3468-4487
	3500	3860	255	3222-4183	4175	272	3482-4489
	4000	3886	233	3293-4187	4206	248	3566-4489
	4500	3904	229	3326-4188	4223	242	3592-4491
Average		3859.6		3228-4183	4175.2		3490-4488
1174-1222	2500	3720	329	2933-4152	4042	356	3171-4481
	3000	3736	341	2886-4158	4061	368	3137-4485
	3500	3791	294	3047-4168	4123	315	3319-4486
	4000	3822	263	3186-4169	4158	280	3469-4489
	4500	3838	260	3183-4169	4177	276	3474-4489
Average		3781.4		3047-4163	4112.2		3314-4486
TOTAL AVERAGE		3826.47		3154-4168	4148.73		3417-4482
